# Supplementary material for: Extracellular Vesicles from Different Sources of Mesenchymal Stromal Cells Have Distinct Effects on Lung and Distal Organs in Experimental Sepsis
Source: Int J Mol Sci. 2023 May 4;24(9):8234. doi: 10.3390/ijms24098234 (PMC10179270; doi:10.3390/ijms24098234)
Supplement: Supplementary file 1 [file ijms-24-08234-s001.zip]

Archive with 1 entries (1 files):
- ijms-2360157-supplementary.pdf
